# Supplementary material for: The Concentration and Duration of Lipopolysaccharide Stimulation Produce Different Cytokine Responses in an Ex Vivo Whole Blood Model in Horses
Source: Vet Sci. 2025 Nov 16;12(11):1090. doi: 10.3390/vetsci12111090 (PMC12656798; doi:10.3390/vetsci12111090)
Supplement: Supplementary file 1 [file vetsci-12-01090-s001.zip]

Archive with 1 entries (1 files):
- vetsci-3952124-supplementary.pdf
